# Supplementary material for: Molecular Mechanisms by Which S100A4 Regulates the Migration and Invasion of PGCCs With Their Daughter Cells in Human Colorectal Cancer
Source: Front Oncol. 2020 Feb 21;10:182. doi: 10.3389/fonc.2020.00182 (PMC7047322; doi:10.3389/fonc.2020.00182)
Supplement: Supplementary file 2 [file Data_Sheet_1.zip]

Archive with 7 entries (6 files):
- MS data.XLS
- __MACOSX/
- __MACOSX/._MS data.XLS
- Supplementary Table S2.XLS
- __MACOSX/._Supplementary Table S2.XLS
- Supplementary Table S1.XLS
- __MACOSX/._Supplementary Table S1.XLS
