# Supplementary material for: Molecular Mechanisms by Which S100A4 Regulates the Migration and Invasion of PGCCs With Their Daughter Cells in Human Colorectal Cancer
Source: Front Oncol. 2020 Feb 21;10:182. doi: 10.3389/fonc.2020.00182 (PMC7047322; doi:10.3389/fonc.2020.00182)
Supplement: Supplementary file 2 [file Data_Sheet_1.zip › MS data.XLS]

## Sheet: Supplementary Table S2
S100A4-related proteins in LoVo cells after treatment
Accession	Protein names	Gene names	MW [kDa]	Protein score	Sequence coverage (%)	Unique Peptides	Peptides	PSMs
P61604	10 kDa heat shock protein, mitochondrial	HSPE1	10.92	119.47	32.35	3	3	3
P31946	14-3-3 protein beta/alpha	YWHAB	28.06	83.73	11.79	1	3	3
P62258	14-3-3 protein epsilon	YWHAE	29.16	134.61	18.82	3	5	5
P63104	14-3-3 protein zeta/delta	YWHAZ	27.73	159.71	25.71	3	5	5
P10809	60 kDa heat shock protein, mitochondrial	HSPD1	61.02	299.72	15.36	7	7	7
P60709	Actin, cytoplasmic 1	ACTB	41.71	384.64	27.47	9	9	11
P47895	Aldehyde dehydrogenase family 1 member A3	ALDH1A3	56.07	116.93	7.03	3	3	3
P30533	Alpha-2-macroglobulin receptor-associated protein	LRPAP1	41.44	47.86	2.8	1	1	1
P12814	Alpha-actinin-1	ACTN1	102.99	59.84	1.35	1	1	1
Q6RI45	Bromodomain and WD repeat-containing protein 3	BRWD3	203.47	34.91	0.39	1	1	1
O43670	BUB3-interacting and GLEBS motif-containing protein ZNF207	ZNF207	50.72	40.1	2.51	1	1	1
Q9NZT1	Calmodulin-like protein 5	CALML5	15.88	50.23	8.9	1	1	1
P07339	Cathepsin D	CTSD	44.52	41.32	1.94	1	1	1
P04637	Cellular tumor antigen p53	TP53	43.63	394.06	31.55	12	12	13
P23528	Cofilin-1	CFL1	18.49	55.96	8.43	1	1	1
Q13363	C-terminal-binding protein 1	CTBP1	47.51	49.67	1.82	1	1	1
P01040	Cystatin-A	CSTA	11	87.79	18.37	1	1	1
P81605	Dermcidin	DCD	11.28	94.92	20	2	2	2
Q08554	Desmocollin-1	DSC1	99.92	51.37	1.68	1	1	1
Q02413	Desmoglein-1	DSG1	113.68	83.44	2.38	2	2	2
P60981	Destrin	DSTN	18.49	43.85	7.27	1	1	1
P19474	E3 ubiquitin-protein ligase TRIM21	TRIM21	54.14	311.98	20.21	9	9	9
P68104	Elongation factor 1-alpha 1	EEF1A1	50.11	410.88	26.41	9	9	12
P26641	Elongation factor 1-gamma	EEF1G	50.09	57.96	2.97	1	1	1
P13639	Elongation factor 2	EEF2	95.28	70.24	2.68	2	2	2
P49411	Elongation factor Tu, mitochondrial	TUFM	49.51	55.8	1.33	1	1	1
P60842	Eukaryotic initiation factor 4A-I	EIF4A1	46.12	46.14	2.46	1	1	1
P63241	Eukaryotic translation initiation factor 5A-1	EIF5A	16.82	210.35	44.16	5	5	5
P15311	Ezrin	EZR	69.37	78.85	3.58	2	2	2
P47755	F-actin-capping protein subunit alpha-2	CAPZA2	32.93	45.99	3.5	1	1	1
Q01469	Fatty acid-binding protein, epidermal	FABP5	15.15	54.41	6.67	1	1	1
Q5D862	Filaggrin-2	FLG2	247.93	66.67	0.5	1	1	1
P21333	Filamin-A	FLNA	280.56	145.31	1.25	3	3	3
P04075	Fructose-bisphosphate aldolase A	ALDOA	39.4	95.86	6.04	2	2	2
P09211	Glutathione S-transferase P	GSTP1	23.34	46.53	9.52	1	1	1
P28799	Granulins	GRN	63.5	115.89	3.54	2	2	2
P0DMV9	Heat shock 70 kDa protein 1B	HSPA1B	70.01	195.24	7.96	3	5	5
P11142	Heat shock cognate 71 kDa protein	HSPA8	70.85	655.64	22.6	10	13	17
P04792	Heat shock protein beta-1	HSPB1	22.77	74.6	8.78	2	2	2
P07900	Heat shock protein HSP 90-alpha	HSP90AA1	84.61	326.89	12.02	1	9	10
P08238	Heat shock protein HSP 90-beta	HSP90AB1	83.21	557.49	21.13	6	14	16
P22492	Histone H1t	HIST1H1T	22.01	45.6	5.31	1	1	1
P0C0S5	Histone H2A.Z	H2AFZ	13.54	45.76	7.03	1	1	1
O60814	Histone H2B type 1-K	HIST1H2BK	13.88	33.68	7.14	1	1	1
P62805	Histone H4	HIST1H4A	11.36	39.68	9.71	1	1	1
Q86YZ3	Hornerin	HRNR	282.23	271.28	11.05	6	6	7
P14923	Junction plakoglobin	JUP	81.69	35.42	0.94	1	1	1
P42704	Leucine-rich PPR motif-containing protein, mitochondrial	LRPPRC	157.81	68.85	0.79	1	1	1
Q8N5G2	Macoilin	TMEM57	76.13	117.71	5.27	3	3	3
P14174	Macrophage migration inhibitory factor	MIF	12.47	80.51	13.91	2	2	2
Q9Y276	Mitochondrial chaperone BCS1	BCS1L	47.5	86.09	7.4	2	2	2
P22234	Multifunctional protein ADE2	PAICS	47.05	49.55	2.35	1	1	1
P60660	Myosin light polypeptide 6	MYL6	16.92	123.89	24.5	3	3	3
P19105	Myosin regulatory light chain 12A	MYL12A	19.78	94.42	12.28	2	2	2
P35579	Myosin-9	MYH9	226.39	520.68	8.67	14	14	14
Q13765	Nascent polypeptide-associated complex subunit alpha	NACA	23.37	75.7	6.98	1	1	1
P67809	Nuclease-sensitive element-binding protein 1	YBX1	35.9	122.32	14.2	2	2	2
P19338	Nucleolin	NCL	76.57	258.27	12.68	10	10	10
P06748	Nucleophosmin	NPM1	32.55	69.09	5.1	2	2	2
P15531	Nucleoside diphosphate kinase A	NME1	17.14	96.94	17.11	2	2	3
P55209	Nucleosome assembly protein 1-like 1	NAP1L1	45.35	43.67	2.81	1	1	1
P62937	Peptidyl-prolyl cis-trans isomerase A	PPIA	18	251.41	49.09	8	8	8
P62942	Peptidyl-prolyl cis-trans isomerase FKBP1A	FKBP1A	11.94	39.24	12.04	1	1	1
Q02790	Peptidyl-prolyl cis-trans isomerase FKBP4	FKBP4	51.77	67.96	3.05	1	1	1
Q15365	Poly(rC)-binding protein 1	PCBP1	37.47	57.05	3.09	1	1	1
P11940	Polyadenylate-binding protein 1	PABPC1	70.63	87.27	4.72	2	2	2
P0CG48	Polyubiquitin-C	UBC	76.99	123.19	32.85	2	2	3
P02545	Prelamin-A/C	LMNA	74.09	128.82	6.17	4	4	4
P17844	Probable ATP-dependent RNA helicase DDX5	DDX5	69.1	63.79	3.42	2	2	2
P07737	Profilin-1	PFN1	15.04	65.41	18.57	2	2	2
Q06323	Proteasome activator complex subunit 1	PSME1	28.71	41.99	4.82	1	1	1
Q99497	Protein deglycase DJ-1	PARK7	19.88	70.1	8.47	2	2	2
P30101	Protein disulfide-isomerase A3	PDIA3	56.75	78.18	4.16	2	2	2
P29034	Protein S100-A2	S100A2	11.11	80.59	18.37	2	2	2
P33764	Protein S100-A3	S100A3	11.71	88.09	18.81	1	1	1
P26447	Protein S100-A4	S100A4	11.72	198.96	28.71	4	4	7
Q01105	Protein SET	SET	33.47	62.53	3.45	1	1	1
Q92734	Protein TFG	TFG	43.42	43.95	2.5	1	1	1
P22061	Protein-L-isoaspartate(D-aspartate) O-methyltransferase	PCMT1	24.62	139.1	19.82	4	4	4
P06454	Prothymosin alpha	PTMA	12.2	82.08	12.61	2	2	2
A6NMY6	Putative annexin A2-like protein	ANXA2P2	38.63	160.45	15.63	4	4	4
P14618	Pyruvate kinase PKM	PKM	57.9	464.39	27.68	13	13	14
P63244	Receptor of activated protein C kinase 1	RACK1	35.05	76.78	6.62	2	2	2
P38646	Stress-70 protein, mitochondrial	HSPA9	73.63	564.04	29.01	17	17	17
Q9NRC1	Suppressor of tumorigenicity 7 protein	ST7	67.12	64.9	2.74	1	1	1
P78371	T-complex protein 1 subunit beta	CCT2	57.45	44.84	1.5	1	1	1
P48643	T-complex protein 1 subunit epsilon	CCT5	59.63	69.26	1.85	1	1	1
P49368	T-complex protein 1 subunit gamma	CCT3	60.5	105.81	4.04	2	2	2
P50990	T-complex protein 1 subunit theta	CCT8	59.58	100.29	4.56	2	2	2
P40227	T-complex protein 1 subunit zeta	CCT6A	57.99	41.79	1.88	1	1	1
P41212	Transcription factor ETV6	ETV6	52.97	49.17	2.88	2	2	2
P37802	Transgelin-2	TAGLN2	22.38	52.86	5.53	1	1	1
P29401	Transketolase	TKT	67.83	53.06	1.93	1	1	1
Q08J23	tRNA (cytosine(34)-C(5))-methyltransferase	NSUN2	86.42	41.55	1.3	1	1	1
P67936	Tropomyosin alpha-4 chain	TPM4	28.5	70.75	7.26	2	2	2
Q9BQE3	Tubulin alpha-1C chain	TUBA1C	49.86	363.66	20.04	7	7	8
P07437	Tubulin beta chain	TUBB	49.64	306.71	18.02	1	7	8
P68371	Tubulin beta-4B chain	TUBB4B	49.8	323.54	21.35	2	8	9
S100A4-related proteins in HCT116 cells after treatment
Accession	Protein names	Gene names	MW [kDa]	Protein score	Sequence coverage (%)	Unique Peptides	Peptides	PSMs
Q96IX5	Up-regulated during skeletal muscle growth protein 5	USMG5	6.45	62.71	25.86	1	1	1
P68371	Tubulin beta-4B chain	TUBB4B	49.8	259.08	13.71	1	5	6
P07437	Tubulin beta chain	TUBB	49.64	241.12	13.74	1	5	6
Q9BQE3	Tubulin alpha-1C chain	TUBA1C	49.86	139.04	9.35	4	4	4
P07951	Tropomyosin beta chain	TPM2	32.83	122.18	12.32	4	4	4
P50990	T-complex protein 1 subunit theta	CCT8	59.58	71.45	2.55	1	1	1
P38646	Stress-70 protein, mitochondrial	HSPA9	73.63	157.4	7.51	4	4	4
P16949	Stathmin	STMN1	17.29	38.7	6.71	1	1	1
P14618	Pyruvate kinase PKM	PKM	57.9	133.22	12.43	5	5	5
P31151	Protein S100-A7	S100A7	11.46	39.3	10.89	1	1	1
P26447	Protein S100-A4	S100A4	11.72	285.5	27.72	3	3	9
P33764	Protein S100-A3	S100A3	11.71	72.13	18.81	1	1	1
Q99623	Prohibitin-2	PHB2	33.28	65.32	4.01	1	1	1
P07737	Profilin-1	PFN1	15.04	80	18.57	2	2	2
P0CG48	Polyubiquitin-C	UBC	76.99	48.16	11.82	1	1	1
Q8NC51	Plasminogen activator inhibitor 1 RNA-binding protein	SERBP1	44.94	38.49	3.19	1	1	1
P00558	Phosphoglycerate kinase 1	PGK1	44.59	35.15	1.44	1	1	1
P35579	Myosin-9	MYH9	226.39	713.42	11.48	20	20	20
P19105	Myosin regulatory light chain 12A	MYL12A	19.78	68.53	6.43	1	1	1
P60660	Myosin light polypeptide 6	MYL6	16.92	153.51	27.15	4	4	4
P14174	Macrophage migration inhibitory factor	MIF	12.47	53.16	7.83	1	1	1
P14923	Junction plakoglobin	JUP	81.69	33.97	0.94	1	1	1
Q86YZ3	Hornerin	HRNR	282.23	385.77	10.91	7	7	9
P62805	Histone H4	HIST1H4A	11.36	39.61	9.71	1	1	1
O60814	Histone H2B type 1-K	HIST1H2BK	13.88	31.7	7.14	1	1	1
P0C0S5	Histone H2A.Z	H2AFZ	13.54	44.21	7.03	1	1	1
P22492	Histone H1t	HIST1H1T	22.01	49.05	5.31	1	1	1
P08238	Heat shock protein HSP 90-beta	HSP90AB1	83.21	256.41	11.05	2	8	8
P07900	Heat shock protein HSP 90-alpha	HSP90AA1	84.61	226.83	8.74	2	7	7
P04792	Heat shock protein beta-1	HSPB1	22.77	49.75	4.88	1	1	1
P11142	Heat shock cognate 71 kDa protein	HSPA8	70.85	213.51	11.46	4	6	6
P0DMV9	Heat shock 70 kDa protein 1B	HSPA1B	70.01	125.03	7.02	2	4	4
P09382	Galectin-1	LGALS1	14.71	67.54	14.81	2	2	2
O75369	Filamin-B	FLNB	277.99	42.59	0.42	1	1	1
Q5D862	Filaggrin-2	FLG2	247.93	113.23	0.88	2	2	2
P15311	Ezrin	EZR	69.37	210.43	10.92	7	7	7
P63241	Eukaryotic translation initiation factor 5A-1	EIF5A	16.82	111.85	22.73	4	4	4
P14625	Endoplasmin	HSP90B1	92.41	101.57	3.86	2	3	3
P49411	Elongation factor Tu, mitochondrial	TUFM	49.51	40.82	1.33	1	1	1
P13639	Elongation factor 2	EEF2	95.28	163.31	4.31	4	4	4
P68104	Elongation factor 1-alpha 1	EEF1A1	50.11	223.56	21.43	8	8	8
P19474	E3 ubiquitin-protein ligase TRIM21	TRIM21	54.14	241.03	17.26	8	8	8
Q02413	Desmoglein-1	DSG1	113.68	83.63	2.38	2	2	2
Q08554	Desmocollin-1	DSC1	99.92	51.25	1.68	1	1	1
P81605	Dermcidin	DCD	11.28	114.38	27.27	3	3	3
P31930	Cytochrome b-c1 complex subunit 1, mitochondrial	UQCRC1	52.61	42.22	2.08	1	1	1
P01040	Cystatin-A	CSTA	11	106.78	25.51	2	2	2
P27824	Calnexin	CANX	67.53	38.58	1.52	1	1	1
P07355	Annexin A2	ANXA2	38.58	232.51	27.43	8	8	8
P04083	Annexin A1	ANXA1	38.69	209.44	14.74	3	3	3
P30533	Alpha-2-macroglobulin receptor-associated protein	LRPAP1	41.44	43.76	2.8	1	1	1
P63261	Actin, cytoplasmic 2	ACTG1	41.77	334.37	27.73	9	9	11
P10809	60 kDa heat shock protein, mitochondrial	HSPD1	61.02	256.57	10.99	6	6	6
P63104	14-3-3 protein zeta/delta	YWHAZ	27.73	150.12	24.49	3	5	5
P31947	14-3-3 protein sigma	SFN	27.76	123.96	13.71	2	4	4
P61604	10 kDa heat shock protein, mitochondrial	HSPE1	10.92	52.39	11.76	1	1	1
