# Supplementary material for: Molecular Mechanisms by Which S100A4 Regulates the Migration and Invasion of PGCCs With Their Daughter Cells in Human Colorectal Cancer
Source: Front Oncol. 2020 Feb 21;10:182. doi: 10.3389/fonc.2020.00182 (PMC7047322; doi:10.3389/fonc.2020.00182)
Supplement: Supplementary file 2 [file Data_Sheet_1.zip › Supplementary Table S2.XLS]

## Sheet: Supplementary Table S2
Supplementary Table S2. Detailed information of proteins found to be related to S100A4 in LoVo and HCT116 cells after treatment, as well as the detection of S100A4 ubiquitination in HCT116 cells after treatment, based on MS analysis through Co-IP studies.
S100A4-related proteins in LoVo cells after treatment
Accession	Protein names	Gene names	MW [kDa]	Protein score	Sequence coverage (%)	Unique Peptides	Peptides	PSMs
P61604	10 kDa heat shock protein, mitochondrial	HSPE1	10.92	119.47	32.35	3	3	3
P31946	14-3-3 protein beta/alpha	YWHAB	28.06	83.73	11.79	1	3	3
P62258	14-3-3 protein epsilon	YWHAE	29.16	134.61	18.82	3	5	5
P63104	14-3-3 protein zeta/delta	YWHAZ	27.73	159.71	25.71	3	5	5
P10809	60 kDa heat shock protein, mitochondrial	HSPD1	61.02	299.72	15.36	7	7	7
P60709	Actin, cytoplasmic 1	ACTB	41.71	384.64	27.47	9	9	11
P47895	Aldehyde dehydrogenase family 1 member A3	ALDH1A3	56.07	116.93	7.03	3	3	3
P30533	Alpha-2-macroglobulin receptor-associated protein	LRPAP1	41.44	47.86	2.8	1	1	1
P12814	Alpha-actinin-1	ACTN1	102.99	59.84	1.35	1	1	1
Q6RI45	Bromodomain and WD repeat-containing protein 3	BRWD3	203.47	34.91	0.39	1	1	1
O43670	BUB3-interacting and GLEBS motif-containing protein ZNF207	ZNF207	50.72	40.1	2.51	1	1	1
Q9NZT1	Calmodulin-like protein 5	CALML5	15.88	50.23	8.9	1	1	1
P07339	Cathepsin D	CTSD	44.52	41.32	1.94	1	1	1
P04637	Cellular tumor antigen p53	TP53	43.63	394.06	31.55	12	12	13
P23528	Cofilin-1	CFL1	18.49	55.96	8.43	1	1	1
Q13363	C-terminal-binding protein 1	CTBP1	47.51	49.67	1.82	1	1	1
P01040	Cystatin-A	CSTA	11	87.79	18.37	1	1	1
P81605	Dermcidin	DCD	11.28	94.92	20	2	2	2
Q08554	Desmocollin-1	DSC1	99.92	51.37	1.68	1	1	1
Q02413	Desmoglein-1	DSG1	113.68	83.44	2.38	2	2	2
P60981	Destrin	DSTN	18.49	43.85	7.27	1	1	1
P19474	E3 ubiquitin-protein ligase TRIM21	TRIM21	54.14	311.98	20.21	9	9	9
P68104	Elongation factor 1-alpha 1	EEF1A1	50.11	410.88	26.41	9	9	12
P26641	Elongation factor 1-gamma	EEF1G	50.09	57.96	2.97	1	1	1
P13639	Elongation factor 2	EEF2	95.28	70.24	2.68	2	2	2
P49411	Elongation factor Tu, mitochondrial	TUFM	49.51	55.8	1.33	1	1	1
P60842	Eukaryotic initiation factor 4A-I	EIF4A1	46.12	46.14	2.46	1	1	1
P63241	Eukaryotic translation initiation factor 5A-1	EIF5A	16.82	210.35	44.16	5	5	5
P15311	Ezrin	EZR	69.37	78.85	3.58	2	2	2
P47755	F-actin-capping protein subunit alpha-2	CAPZA2	32.93	45.99	3.5	1	1	1
Q01469	Fatty acid-binding protein, epidermal	FABP5	15.15	54.41	6.67	1	1	1
Q5D862	Filaggrin-2	FLG2	247.93	66.67	0.5	1	1	1
P21333	Filamin-A	FLNA	280.56	145.31	1.25	3	3	3
P04075	Fructose-bisphosphate aldolase A	ALDOA	39.4	95.86	6.04	2	2	2
P09211	Glutathione S-transferase P	GSTP1	23.34	46.53	9.52	1	1	1
P28799	Granulins	GRN	63.5	115.89	3.54	2	2	2
P0DMV9	Heat shock 70 kDa protein 1B	HSPA1B	70.01	195.24	7.96	3	5	5
P11142	Heat shock cognate 71 kDa protein	HSPA8	70.85	655.64	22.6	10	13	17
P04792	Heat shock protein beta-1	HSPB1	22.77	74.6	8.78	2	2	2
P07900	Heat shock protein HSP 90-alpha	HSP90AA1	84.61	326.89	12.02	1	9	10
P08238	Heat shock protein HSP 90-beta	HSP90AB1	83.21	557.49	21.13	6	14	16
P22492	Histone H1t	HIST1H1T	22.01	45.6	5.31	1	1	1
P0C0S5	Histone H2A.Z	H2AFZ	13.54	45.76	7.03	1	1	1
O60814	Histone H2B type 1-K	HIST1H2BK	13.88	33.68	7.14	1	1	1
P62805	Histone H4	HIST1H4A	11.36	39.68	9.71	1	1	1
Q86YZ3	Hornerin	HRNR	282.23	271.28	11.05	6	6	7
P14923	Junction plakoglobin	JUP	81.69	35.42	0.94	1	1	1
P42704	Leucine-rich PPR motif-containing protein, mitochondrial	LRPPRC	157.81	68.85	0.79	1	1	1
Q8N5G2	Macoilin	TMEM57	76.13	117.71	5.27	3	3	3
P14174	Macrophage migration inhibitory factor	MIF	12.47	80.51	13.91	2	2	2
Q9Y276	Mitochondrial chaperone BCS1	BCS1L	47.5	86.09	7.4	2	2	2
P22234	Multifunctional protein ADE2	PAICS	47.05	49.55	2.35	1	1	1
P60660	Myosin light polypeptide 6	MYL6	16.92	123.89	24.5	3	3	3
P19105	Myosin regulatory light chain 12A	MYL12A	19.78	94.42	12.28	2	2	2
P35579	Myosin-9	MYH9	226.39	520.68	8.67	14	14	14
Q13765	Nascent polypeptide-associated complex subunit alpha	NACA	23.37	75.7	6.98	1	1	1
P67809	Nuclease-sensitive element-binding protein 1	YBX1	35.9	122.32	14.2	2	2	2
P19338	Nucleolin	NCL	76.57	258.27	12.68	10	10	10
P06748	Nucleophosmin	NPM1	32.55	69.09	5.1	2	2	2
P15531	Nucleoside diphosphate kinase A	NME1	17.14	96.94	17.11	2	2	3
P55209	Nucleosome assembly protein 1-like 1	NAP1L1	45.35	43.67	2.81	1	1	1
P62937	Peptidyl-prolyl cis-trans isomerase A	PPIA	18	251.41	49.09	8	8	8
P62942	Peptidyl-prolyl cis-trans isomerase FKBP1A	FKBP1A	11.94	39.24	12.04	1	1	1
Q02790	Peptidyl-prolyl cis-trans isomerase FKBP4	FKBP4	51.77	67.96	3.05	1	1	1
Q15365	Poly(rC)-binding protein 1	PCBP1	37.47	57.05	3.09	1	1	1
P11940	Polyadenylate-binding protein 1	PABPC1	70.63	87.27	4.72	2	2	2
P0CG48	Polyubiquitin-C	UBC	76.99	123.19	32.85	2	2	3
P02545	Prelamin-A/C	LMNA	74.09	128.82	6.17	4	4	4
P17844	Probable ATP-dependent RNA helicase DDX5	DDX5	69.1	63.79	3.42	2	2	2
P07737	Profilin-1	PFN1	15.04	65.41	18.57	2	2	2
Q06323	Proteasome activator complex subunit 1	PSME1	28.71	41.99	4.82	1	1	1
Q99497	Protein deglycase DJ-1	PARK7	19.88	70.1	8.47	2	2	2
P30101	Protein disulfide-isomerase A3	PDIA3	56.75	78.18	4.16	2	2	2
P29034	Protein S100-A2	S100A2	11.11	80.59	18.37	2	2	2
P33764	Protein S100-A3	S100A3	11.71	88.09	18.81	1	1	1
P26447	Protein S100-A4	S100A4	11.72	198.96	28.71	4	4	7
Q01105	Protein SET	SET	33.47	62.53	3.45	1	1	1
Q92734	Protein TFG	TFG	43.42	43.95	2.5	1	1	1
P22061	Protein-L-isoaspartate(D-aspartate) O-methyltransferase	PCMT1	24.62	139.1	19.82	4	4	4
P06454	Prothymosin alpha	PTMA	12.2	82.08	12.61	2	2	2
A6NMY6	Putative annexin A2-like protein	ANXA2P2	38.63	160.45	15.63	4	4	4
P14618	Pyruvate kinase PKM	PKM	57.9	464.39	27.68	13	13	14
P63244	Receptor of activated protein C kinase 1	RACK1	35.05	76.78	6.62	2	2	2
P38646	Stress-70 protein, mitochondrial	HSPA9	73.63	564.04	29.01	17	17	17
Q9NRC1	Suppressor of tumorigenicity 7 protein	ST7	67.12	64.9	2.74	1	1	1
P78371	T-complex protein 1 subunit beta	CCT2	57.45	44.84	1.5	1	1	1
P48643	T-complex protein 1 subunit epsilon	CCT5	59.63	69.26	1.85	1	1	1
P49368	T-complex protein 1 subunit gamma	CCT3	60.5	105.81	4.04	2	2	2
P50990	T-complex protein 1 subunit theta	CCT8	59.58	100.29	4.56	2	2	2
P40227	T-complex protein 1 subunit zeta	CCT6A	57.99	41.79	1.88	1	1	1
P41212	Transcription factor ETV6	ETV6	52.97	49.17	2.88	2	2	2
P37802	Transgelin-2	TAGLN2	22.38	52.86	5.53	1	1	1
P29401	Transketolase	TKT	67.83	53.06	1.93	1	1	1
Q08J23	tRNA (cytosine(34)-C(5))-methyltransferase	NSUN2	86.42	41.55	1.3	1	1	1
P67936	Tropomyosin alpha-4 chain	TPM4	28.5	70.75	7.26	2	2	2
Q9BQE3	Tubulin alpha-1C chain	TUBA1C	49.86	363.66	20.04	7	7	8
P07437	Tubulin beta chain	TUBB	49.64	306.71	18.02	1	7	8
P68371	Tubulin beta-4B chain	TUBB4B	49.8	323.54	21.35	2	8	9
S100A4-related proteins in HCT116 cells after treatment
Q96IX5	Up-regulated during skeletal muscle growth protein 5	USMG5	6.45	62.71	25.86	1	1	1
P68371	Tubulin beta-4B chain	TUBB4B	49.8	259.08	13.71	1	5	6
P07437	Tubulin beta chain	TUBB	49.64	241.12	13.74	1	5	6
Q9BQE3	Tubulin alpha-1C chain	TUBA1C	49.86	139.04	9.35	4	4	4
P07951	Tropomyosin beta chain	TPM2	32.83	122.18	12.32	4	4	4
P50990	T-complex protein 1 subunit theta	CCT8	59.58	71.45	2.55	1	1	1
P38646	Stress-70 protein, mitochondrial	HSPA9	73.63	157.4	7.51	4	4	4
P16949	Stathmin	STMN1	17.29	38.7	6.71	1	1	1
P14618	Pyruvate kinase PKM	PKM	57.9	133.22	12.43	5	5	5
P31151	Protein S100-A7	S100A7	11.46	39.3	10.89	1	1	1
P26447	Protein S100-A4	S100A4	11.72	285.5	27.72	3	3	9
P33764	Protein S100-A3	S100A3	11.71	72.13	18.81	1	1	1
Q99623	Prohibitin-2	PHB2	33.28	65.32	4.01	1	1	1
P07737	Profilin-1	PFN1	15.04	80	18.57	2	2	2
P0CG48	Polyubiquitin-C	UBC	76.99	48.16	11.82	1	1	1
Q8NC51	Plasminogen activator inhibitor 1 RNA-binding protein	SERBP1	44.94	38.49	3.19	1	1	1
P00558	Phosphoglycerate kinase 1	PGK1	44.59	35.15	1.44	1	1	1
P35579	Myosin-9	MYH9	226.39	713.42	11.48	20	20	20
P19105	Myosin regulatory light chain 12A	MYL12A	19.78	68.53	6.43	1	1	1
P60660	Myosin light polypeptide 6	MYL6	16.92	153.51	27.15	4	4	4
P14174	Macrophage migration inhibitory factor	MIF	12.47	53.16	7.83	1	1	1
P14923	Junction plakoglobin	JUP	81.69	33.97	0.94	1	1	1
Q86YZ3	Hornerin	HRNR	282.23	385.77	10.91	7	7	9
P62805	Histone H4	HIST1H4A	11.36	39.61	9.71	1	1	1
O60814	Histone H2B type 1-K	HIST1H2BK	13.88	31.7	7.14	1	1	1
P0C0S5	Histone H2A.Z	H2AFZ	13.54	44.21	7.03	1	1	1
P22492	Histone H1t	HIST1H1T	22.01	49.05	5.31	1	1	1
P08238	Heat shock protein HSP 90-beta	HSP90AB1	83.21	256.41	11.05	2	8	8
P07900	Heat shock protein HSP 90-alpha	HSP90AA1	84.61	226.83	8.74	2	7	7
P04792	Heat shock protein beta-1	HSPB1	22.77	49.75	4.88	1	1	1
P11142	Heat shock cognate 71 kDa protein	HSPA8	70.85	213.51	11.46	4	6	6
P0DMV9	Heat shock 70 kDa protein 1B	HSPA1B	70.01	125.03	7.02	2	4	4
P09382	Galectin-1	LGALS1	14.71	67.54	14.81	2	2	2
O75369	Filamin-B	FLNB	277.99	42.59	0.42	1	1	1
Q5D862	Filaggrin-2	FLG2	247.93	113.23	0.88	2	2	2
P15311	Ezrin	EZR	69.37	210.43	10.92	7	7	7
P63241	Eukaryotic translation initiation factor 5A-1	EIF5A	16.82	111.85	22.73	4	4	4
P14625	Endoplasmin	HSP90B1	92.41	101.57	3.86	2	3	3
P49411	Elongation factor Tu, mitochondrial	TUFM	49.51	40.82	1.33	1	1	1
P13639	Elongation factor 2	EEF2	95.28	163.31	4.31	4	4	4
P68104	Elongation factor 1-alpha 1	EEF1A1	50.11	223.56	21.43	8	8	8
P19474	E3 ubiquitin-protein ligase TRIM21	TRIM21	54.14	241.03	17.26	8	8	8
Q02413	Desmoglein-1	DSG1	113.68	83.63	2.38	2	2	2
Q08554	Desmocollin-1	DSC1	99.92	51.25	1.68	1	1	1
P81605	Dermcidin	DCD	11.28	114.38	27.27	3	3	3
P31930	Cytochrome b-c1 complex subunit 1, mitochondrial	UQCRC1	52.61	42.22	2.08	1	1	1
P01040	Cystatin-A	CSTA	11	106.78	25.51	2	2	2
P27824	Calnexin	CANX	67.53	38.58	1.52	1	1	1
P07355	Annexin A2	ANXA2	38.58	232.51	27.43	8	8	8
P04083	Annexin A1	ANXA1	38.69	209.44	14.74	3	3	3
P30533	Alpha-2-macroglobulin receptor-associated protein	LRPAP1	41.44	43.76	2.8	1	1	1
P63261	Actin, cytoplasmic 2	ACTG1	41.77	334.37	27.73	9	9	11
P10809	60 kDa heat shock protein, mitochondrial	HSPD1	61.02	256.57	10.99	6	6	6
P63104	14-3-3 protein zeta/delta	YWHAZ	27.73	150.12	24.49	3	5	5
P31947	14-3-3 protein sigma	SFN	27.76	123.96	13.71	2	4	4
P61604	10 kDa heat shock protein, mitochondrial	HSPE1	10.92	52.39	11.76	1	1	1
Common proteins in both LoVo and HCT116 cells after treatment
P01040	Cystatin-A	CSTA	11	106.78	25.51	2	2	2
P04792	Heat shock protein beta-1	HSPB1	22.77	49.75	4.88	1	1	1
P07355	Annexin A2	ANXA2	38.58	232.51	27.43	8	8	8
P07437	Tubulin beta chain	TUBB	49.64	241.12	13.74	1	5	6
P07737	Profilin-1	PFN1	15.04	80	18.57	2	2	2
P07900	Heat shock protein HSP 90-alpha	HSP90AA1	84.61	226.83	8.74	2	7	7
P08238	Heat shock protein HSP 90-beta	HSP90AB1	83.21	256.41	11.05	2	8	8
P0C0S5	Histone H2A.Z	H2AFZ	13.54	44.21	7.03	1	1	1
P0CG48	Polyubiquitin-C	UBC	76.99	48.16	11.82	1	1	1
P0DMV9	Heat shock 70 kDa protein 1B	HSPA1B	70.01	125.03	7.02	2	4	4
P10809	60 kDa heat shock protein, mitochondrial	HSPD1	61.02	256.57	10.99	6	6	6
P11142	Heat shock cognate 71 kDa protein	HSPA8	70.85	213.51	11.46	4	6	6
P13639	Elongation factor 2	EEF2	95.28	163.31	4.31	4	4	4
P14174	Macrophage migration inhibitory factor	MIF	12.47	53.16	7.83	1	1	1
P14618	Pyruvate kinase PKM	PKM	57.9	133.22	12.43	5	5	5
P14923	Junction plakoglobin	JUP	81.69	33.97	0.94	1	1	1
P15311	Ezrin	EZR	69.37	210.43	10.92	7	7	7
P19105	Myosin regulatory light chain 12A	MYL12A	19.78	68.53	6.43	1	1	1
P19474	E3 ubiquitin-protein ligase TRIM21	TRIM21	54.14	241.03	17.26	8	8	8
P22492	Histone H1t	HIST1H1T	22.01	49.05	5.31	1	1	1
P26447	Protein S100-A4	S100A4	11.72	285.5	27.72	3	3	9
P30533	Alpha-2-macroglobulin receptor-associated protein	LRPAP1	41.44	43.76	2.8	1	1	1
P33764	Protein S100-A3	S100A3	11.71	72.13	18.81	1	1	1
P35579	Myosin-9	MYH9	226.39	713.42	11.48	20	20	20
P38646	Stress-70 protein, mitochondrial	HSPA9	73.63	157.4	7.51	4	4	4
P49411	Elongation factor Tu, mitochondrial	TUFM	49.51	40.82	1.33	1	1	1
P50990	T-complex protein 1 subunit theta	CCT8	59.58	71.45	2.55	1	1	1
P60660	Myosin light polypeptide 6	MYL6	16.92	153.51	27.15	4	4	4
P61604	10 kDa heat shock protein, mitochondrial	HSPE1	10.92	52.39	11.76	1	1	1
P62805	Histone H4	HIST1H4A	11.36	39.61	9.71	1	1	1
P63104	14-3-3 protein zeta/delta	YWHAZ	27.73	150.12	24.49	3	5	5
P63241	Eukaryotic translation initiation factor 5A-1	EIF5A	16.82	111.85	22.73	4	4	4
P68104	Elongation factor 1-alpha 1	EEF1A1	50.11	223.56	21.43	8	8	8
P68371	Tubulin beta-4B chain	TUBB4B	49.8	259.08	13.71	1	5	6
P81605	Dermcidin	DCD	11.28	114.38	27.27	3	3	3
Q02413	Desmoglein-1	DSG1	113.68	83.63	2.38	2	2	2
Q08554	Desmocollin-1	DSC1	99.92	51.25	1.68	1	1	1
Q5D862	Filaggrin-2	FLG2	247.93	113.23	0.88	2	2	2
Q86YZ3	Hornerin	HRNR	282.23	385.77	10.91	7	7	9
Q9BQE3	Tubulin alpha-1C chain	TUBA1C	49.86	139.04	9.35	4	4	4
P62258	14-3-3 protein epsilon	YWHAE	29.1554	134.614	18.82	3	5	5
Detection of S100A4 ubiquitination in HCT116 cells after treatment
Accession	Protein names	Gene names	Coverage (%)	Peptides	PSMs	AAs	MW [kDa]	calc. pI
P26447	Protein S100-A4	S100A4	43.56	7	16	101	11.7	6.11
Sequence	PSMs	Modifications	IonScore	Charge	MH+ [Da]	ΔM [ppm]	RT [min]	Missed Cleavages
ALDVmVSTFHK	2	M5(Oxidation)	95	2	1263.64	-2.08	13.57	0
ALDVMVSTFHK	2		88	2	1247.64	-2.46	15.97	0
LMSNLDSNR	1		58	2	1049.5	-2.12	10.51	0
RTDEAAFQK	2		54	2	1065.53	-1.95	7.37	1
LNKSELK	1		41	2	831.49	-3.55	6.55	1
LmSNLDSNR	3	M2(Oxidation)	40	2	1065.49	-4.19	8.21	0
TDEAAFQK	3		36	2	909.43	-3.58	8.45	0
ELPSFLGKR	1		35	2	1046.6	-1.35	15.65	1
ELPSFLGK	1		34	2	890.5	-2.08	18.4	0
