# Supplementary material for: Molecular Mechanisms by Which S100A4 Regulates the Migration and Invasion of PGCCs With Their Daughter Cells in Human Colorectal Cancer
Source: Front Oncol. 2020 Feb 21;10:182. doi: 10.3389/fonc.2020.00182 (PMC7047322; doi:10.3389/fonc.2020.00182)
Supplement: Supplementary file 2 [file Data_Sheet_1.zip › Supplementary Table S1.XLS]

## Sheet: Supplementary Table S1
Supplementary Table S1. Detail information of antibodies and sequences of small interfering RNAs (siRNA) used in this study.
Antibody		Company (catalog number)		Dilution (application)
S100A4		Abcam (ab124805)		1:5000(WB); 1:500(ICC/IHC)
Cathepsin B		Cell Signaling Technology (D1C7Y)		1:1000(WB); 1:500(ICC/IHC)
Cyclin B1		Proteintech (55004-1-AP)		1:2000(WB); 1:500(ICC/IHC); 1:50 (IF)
Annexin A2		Cell Signaling Technology (D11G2)		1:1000(WB); 1:3000(ICC/IHC); 1:50 (IF)
S100A10		Proteintech (11250-1-AP)		1:3000(WB); 1:1000(ICC/IHC); 1:50 (IF)
TRIM21		Proteintech (12108-1-AP)		1:1000(WB); 1:500(ICC/IHC)
14-3-3 ζ/δ		Novusbio (NBP2-32739)		1:1000(WB); 1:1000(ICC/IHC)
Ezrin		Cell Signaling Technology (3145S)		1:1000(WB); 1:1000(ICC/IHC)
14-3-3 ε		Abcam (ab40117)		1:3000(WB); 1:1000(ICC)
α/β Tubulin		Cell Signaling Technology (2148S)		1:1000(WB); 1:500(ICC)
HSP90		Cell Signaling Technology (C45G5)		1:1000(WB); 1:3000(ICC)
Cystatin-A		Abcam (ab10442)		1:200(WB); 1:50(ICC)
NF-κB		Zhongshan Inc., Beijing, China (ZS-8008)		1:500(WB); 1:500(ICC)
S100A3		Abcam (ab62277)		1:200(WB); 1:200(ICC)
MIF		Abcam (ab55445)		1:200(WB); 1:100(ICC)
GAPDH		Zhongshan Inc., Beijing, China (TA-08)		1:1000 (WB)
β-actin		Zhongshan Inc., Beijing, China (TA-09)		1:1000 (WB)
Anti-rabbit IgG		Cell Signaling Technology (7074S)		1:3000 (WB)
Anti-mouse IgG		Cell Signaling Technology (7076S)		1:3000 (WB)
siRNA	Sense (5’-3’)		Antisense (5’-3’)
S100A4i-116	UCCACAAGUACUCGGGCAATT		UUGCCCGAGUACUUGUGGATT
S100A4i-153	GCUCAACAAGUCAGAACUATT		UAGUUCUGACUUGUUGAGCTT
S100A4i-240	GCUGAUGAGCAACUUGGACTT		GUCCAAGUUGCUCAUCAGCTT
S100A4i-358	GCAUCGCCAUGAUGUGUAATT		UUACACAUCAUGGCGAUGCTT
S100A4i-PC	UGACCUCAACUACAUGGUUTT		AACCAUGUAGUUGAGGUCATT
S100A4i-NC	UUCUCCGAACGUGUCACGUTT		ACGUGACACGUUCGGAGAATT
TRIM21i-122	CAGCACGCUUGACAAUGAUTT		AUCAUUGUCAAGCGUGCUGTT
TRIM21i-404	GACUUCACCUGUUCUGUGATT		UCACAGAACAGGUGAAGUCTT
TRIM21i-891	GGACCUGGAUAUUACCUCUTT		AGAGGUAAUAUCCAGGUCCTT
TRIM21i-PC	UGACCUCAACUACAUGGUUTT		AACCAUGUAGUUGAGGUCATT
TRIM21i-NC	UUCUCCGAACGUGUCACGUTT		ACGUGACACGUUCGGAGAATT
WB: Western blot; ICC: Immunocytochemical staining; IF: Immunofluorescence staining; IHC: Immunohistochemical staining; PC: GAPDH positive control; NC: Negative control.
